# Supplementary material for: Chromosome-level genome assembly provides insights into the genome evolution and functional importance of the phenylpropanoid–flavonoid pathway in Thymus mongolicus
Source: BMC Genomics. 2024 Mar 19;25:291. doi: 10.1186/s12864-024-10202-8 (PMC10949689; doi:10.1186/s12864-024-10202-8)
Supplement: Supplementary file 1 — Supplementary Material 1. [file 12864_2024_10202_MOESM1_ESM.xlsx]

## Sheet: Supplementary Table 1
Supplementary Table 1. Estimation of genome size of T. mongolicus.
Kmer Length	Kmer Number	Kmer depth	Genome Size (Mb)	Heterozygous Ratio (%)	Repeat (%)
17	26285198266	47	559.25	1.9904	57.64

## Sheet: Supplementary Table 2
Supplementary Table 2. Statistics of the Illumina, PacBio sequencing and Hi-C data.
Sequencing	Size
Raw bases of Illumina NovaSeq6000(Gb)	12.01
Raw bases of HiFi-PacBio Sequel (Gb)	56.5
Raw bases of Hi-C (Gb)	47.53

## Sheet: Supplementary Table 3
Supplementary Table 3. Statistics of 12 assembled chromosomes using Hi-C.
#Cluster_id	contig_count	cluster_length
Cluster_B01	321	95514703
Cluster_B02	146	65706606
Cluster_B03	53	50934205
Cluster_B04	104	47283948
Cluster_B05	56	40356821
Cluster_B06	115	42540715
Cluster_B07	126	44749727
Cluster_B08	24	37258062
Cluster_B09	127	43576469
Cluster_B10	48	37420335
Cluster_B11	58	39339227
Cluster_B12	40	38061636
Total	1218	582742454

## Sheet: Supplementary Table 4
Supplementary Table 4. Report of BUSCO results for the T. mongolicus genome.
Complete BUSCOs (C)	Complete and single-copy BUSCOs (S)	Complete and duplicated BUSCOs (D)	Fragmented BUSCOs (F)	Missing BUSCOs (M)	Total BUSCO groups searched
1575 (97.58%)	1513 (93.74%)	62 (3.84%)	7 (0.43%)	32 (1.98%)	1614 (100.00%)

## Sheet: Supplementary Table 5
Supplementary Table 5. Repeat sequences in the T. mongolicus genome assembly.
Type	dna TEs(%)	protein TEs(%)	trf(%)	Combined TEs(%)
DNA	58021132(9.5683)	6910387(1.1396)	0	61029931(10.0645)
LTR	347728882(57.3443)	87949424(14.5038)	0	353762724(58.3394)
LINE	7712961(1.272)	0(0)	0	7712961(1.272)
SINE	0(0)	0(0)	0	0(0)
Simple_repeat	5626107(0.9278)	0(0)	0	5626107(0.9278)
Low_complexity	806363(0.133)	0(0)	0	806363(0.133)
Tandem Repeats	0(0)	0(0)	93329895(15.3911)	93329895(15.3911)
Unknown	334956(0.0552)	0(0)	0	334956(0.0552)
Total	407851962(67.2593)	94947448(15.6579)	93329895(15.3911)	430396805(70.9772)

## Sheet: Supplementary Table 6
Supplementary Table 6. Superfamily elements in the T. mongolicus genome assembly.
Software	Order	Family	RepNumber	RepLength	RepPercent
rmskdna	DNA	CACTA	15009	9383406	1.5474
rmskdna	LTR	Copia	42175	54473072	8.9832
rmskdna	LTR	Gypsy	182012	302561067	49.8957
rmskdna	DNA	Harbinger	8817	1926514	0.3177
rmskdna	DNA	hAT	73395	16206912	2.6727
rmskdna	LINE	I	361	271339	0.0447
rmskdna	LINE	L1	6859	7442148	1.2273
rmskdna	DNA	Mutator	28088	8071152	1.331
rmskdna	DNA	TcMar	63340	10012991	1.6513
rmskdna	Simple_repeat	Unknown	228836	39522775	6.5177
rmskpro	LTR	Caulimoviru	1114	1030902	0.17
rmskpro	DNA	CMC-EnSpm	1114	499307	0.0823
rmskpro	LTR	Copia	83259	48847976	8.0556
rmskpro	LTR	Gypsy	69192	38357816	6.3256
rmskpro	DNA	hAT-Ac	1339	589926	0.0973
rmskpro	DNA	hAT-Tag1	305	127015	0.0209
rmskpro	DNA	hAT-Tip100	939	395817	0.0653
rmskpro	RC	Helitron	3455	1153354	0.1902
rmskpro	DNA	MULE-MuDR	4510	2973161	0.4903
rmskpro	DNA	PIF-Harbing	640	193790	0.032
rmskpro	DNA	TcMar-ISRm1	18	3960	0.0007
rmskpro	DNA	TcMar-Pogo	100	30780	0.0051
rmskpro	DNA	TcMar-Stowa	2135	943446	0.1556
rmskpro	ARTEFACT	Unknown	18	12471	0.0021

## Sheet: Supplementary Table 7
Supplementary Table 7. Structure characteristics of pro-coding genes in T. mongolicus and six related species.
Species	Thymus mongolicus Rorm	Buddleja_alternifolia	Cannabis_sativa	Lactuca_saligna	Populus_deltoides	Salvia_splendens	Thymus_quinquecostatus
Gene_number	32593	29434	25296	42908	32149	56257	29676
Averge_gene_length	3647.26	4492.74	3879.27	2521.64	3532.68	3372.16	3138.61
Median_gene_length	2470	3308	2685.5	1959.5	2630	2594	2366
mRNA_number	39434	29434	33674	45315	44265	56257	29676
Averge_mRNA_length	3771.76	4492.74	4281.79	2583.41	3987.14	3372.16	3138.61
Median_mRNA_length	2724	3308	3083	2014	3229	2594	2366
Averge_mRNA_per_gene	1.21	1	1.33	1.06	1.38	1	1
Median_mRNA_per_gene	1	1	1	1	1	1	1
Averge_exon_number	5.58	5.64	6.11	5.19	5.97	6.22	5.25
Median_exon_number	4	4	4	4	5	4	4
Averge_exon_length	1719.82	1522.59	1789.29	1325.01	1831.66	1638.75	1587.06
Median_exon_length	1473	1299	1565.5	1092	1643	1347	1383
Single_exon_number	6050(15.34%)	4706(15.99%)	4507(13.38%)	8642(19.07%)	5594(12.64%)	8340(14.82%)	5472(18.44%)
Single_exon_average_length	1199.23	1021.4	1192.6	813.83	1088.63	914.05	1324.44
Single_exon_median_length	1011	840	983	561	930	705	1152
Averge_CDS_number	5.32	5.38	5.65	5.05	5.61	5.72	5.07
Median_CDS_number	4	4	4	4	4	4	3
Averge_CDS_length	1401.19	1283.38	1372.3	1118.2	1259.93	1259.22	1315.72
Median_CDS_length	1137	1068	1140	885	1053	1017	1125
Single_CDS_number	7324(18.57%)	4828(16.40%)	6349(18.85%)	8655(19.10%)	7141(16.13%)	8591(15.27%)	6310(21.26%)
Single_CDS_average_length	1077.36	1015.58	1119.46	813.58	945.12	907.13	1188.99
Single_CDS_median_length	909	837	927	561	789	702	1047
Averge_intron_number	4.58	4.64	5.11	4.19	4.97	5.22	4.25
Median_intron_number	4	4	4	4	4	4	4
Averge_intron_length	2051.94	2970.15	2492.5	1258.4	2155.49	1733.41	1551.56
Median_intron_length	1284	2365	1586	1030	1655	1389	1163
3UTR_number	22740(57.67%)	13833(47.00%)	27554(81.83%)	18767(41.41%)	28965(65.44%)	27940(49.66%)	16265(54.81%)
3UTR_average_length	307.92	329.54	293.83	301.82	569.47	472.1	279.22
3UTR_median_length	227	257	255	246	409	264	232
5UTR_number	22651(57.44%)	12123(41.19%)	27569(81.87%)	15695(34.64%)	28601(64.61%)	26162(46.50%)	16582(55.88%)
5UTR_average_length	245.58	204.77	215.65	237.76	308.13	311.94	211.71
5UTR_median_length	167	140	167	192	208	198.5	155
UTR_average_length	535.24	467.21	493.41	430.53	820.18	667.69	460.59
UTR_median_length	426	372	437	363.5	661	431	402
BothUTR_number	21916(55.58%)	10886(36.98%)	26665(79.19%)	12638(27.89%)	26710(60.34%)	22124(39.33%)	15365(51.78%)

## Sheet: Supplementary Table 8
Supplementary Table 8. BUSCO results for the predicted pro-coding genes in T. mongolicus.
Complete BUSCOs (C)	Complete and single-copy BUSCOs (S)	Complete and duplicated BUSCOs (D)	Fragmented BUSCOs (F)	Missing BUSCOs (M)	Total BUSCO groups searched
1590 (98.51%)	1529 (94.73%)	61 (3.78%)	10 (0.62%)	14 (0.87%)	1614 (100.00%)

## Sheet: Supplementary Table 9
Supplementary Table 9. The statistical results of gene function annotation.
Database	Annotated_number	Percentage(%)
KEGG	11204	34.38
KOG	16972	52.07
Nr	29956	91.91
Swissprot	22158	67.98
allAnnot	29989	92.01
Total	32593

## Sheet: Supplementary Table 10
Supplementary Table 10. The statistical results of non-coding RNA of T. mongolicus genome.
Type	Number	Length	Percentage
miRNA	2295	337100	0.0556
rRNA	8066	5251054	0.866
snRNA	1309	141603	0.0234
tRNA	4006	138419	0.0228
Total	15676	5868176	0.9677

[truncated: 15 more sheets: Supplementary Table 11, Supplementary Table 12, Supplementary Table 13, Supplementary Table 14, Supplementary Table 15, Supplementary Table 16, Supplementary Table 17, Supplementary Table 18, Supplementary Table 19, Supplementary Table 20, Supplementary Table 21, Supplementary Table 22, Supplementary Table 23, Supplementary Table 24, Supplementary Table 25]
